# Supplementary material for: Isolation and Characterization of Distinct Rotavirus A in Bat and Rodent Hosts
Source: J Virol. 2023 Jan 12;97(1):e01455-22. doi: 10.1128/jvi.01455-22 (PMC9888233; doi:10.1128/jvi.01455-22)
Supplement: Supplemental file 1 — Tables S1 to S4. Download jvi.01455-22-s0001.xlsx, XLSX file, 0.04 MB [file jvi.01455-22-s0001.xlsx]

## Sheet: Table S1
Table S1. Nucleotide sequence similarity (%) of Bat RVA isolated in this study
		16-27	18-12
RVA/Bat-tc/ZMB/16-06/2016/G36P[51]	VP1	99.94	97.52
	VP2	99.96	96.71
	VP3	99.84	95.56
	VP4	99.83	94.72
	VP6	99.92	96.82
	VP7	99.59	93.48
	NSP1	99.76	96.92
	NSP2	99.79	97.27
	NSP3	99.89	95.93
	NSP4	99.81	97.54
	NSP5	100	97.99

## Sheet: Table S2
Table S2. Molecular characteristics of genome segments of isolated RVA
Strain	Segment	Accession no.	Coding protein	Length (bp)				Terminal sequence
				3'-UTR	ORF	5'-UTR		3'-UTR	5'-UTR
16-06	1	LC704642	VP1	18	3267	17		GGCUAUU	UGUGACC
	2	LC704643	VP2	16	2727	28		GGCUAUU	UAUGACC
	3	LC704644	VP3	49	2502	38		GGCUAUA	UGUGACC
	4	LC704645	VP4	11	2331	21		GGCUAUU	UGUGACC
	5	LC704646	NSP1	33	1686	88		GGCUUUU	UGUGACC
	6	LC704647	VP6	23	1194	139		GGCUUUU	UGUGACC
	7	LC704648	NSP3	34	933	102		GGCAUUU	UGUGACC
	8	LC704649	NSP2	46	954	59		GGCUUUU	UGUGACC
	9	LC704650	VP7	48	981	46		GGCUUUA	UGUGACC
	10	LC704651	NSP4	41	528	182		GGCUUUU	UGUGACC
	11	LC704652	NSP5	21	597	49		GGCUUUU	UGUGACC
			NSP6		279
16-27	1	LC704653	VP1	18	3267	17		GGCUAUU	UGUGACC
	2	LC704654	VP2	16	2727	28		GGCUAUU	UAUGACC
	3	LC704655	VP3	49	2502	38		GGCUAUA	UGUGACC
	4	LC704656	VP4	11	2331	21		GGCUAUU	UGUGACC
	5	LC704657	NSP1	33	1686	88		GGCUUUU	UGUGACC
	6	LC704658	VP6	23	1194	139		GGCUUUU	UGUGACC
	7	LC704659	NSP3	34	933	102		GGCAUUU	UGUGACC
	8	LC704660	NSP2	46	954	59		GGCUUUU	UGUGACC
	9	LC704661	VP7	48	981	46		GGCUUUA	UGUGACC
	10	LC704662	NSP4	41	528	182		GGCUUUU	UGUGACC
	11	LC704663	NSP5	21	597	49		GGCUUUU	UGUGACC
			NSP6		279
18-12	1	LC704664	VP1	18	3267	17		GGCUAUU	UGUGACC
	2	LC704665	VP2	16	2727	28		GGCUAUU	UAUGACC
	3	LC704666	VP3	49	2502	38		GGCUAUA	UGUGACC
	4	LC704667	VP4	11	2331	21		GGCUAUU	UGUGACC
	5	LC704668	NSP1	33	1686	88		GGCUUUU	UGUGACC
	6	LC704669	VP6	23	1194	139		GGCUUUU	UGUGACC
	7	LC704670	NSP3	34	933	102		GGCAUUU	UGUGACC
	8	LC704671	NSP2	46	954	59		GGCUUUU	UGUGACC
	9	LC704672	VP7	48	981	46		GGCUUUA	UGUGACC
	10	LC704673	NSP4	41	528	182		GGCUUUU	UGUGACC
	11	LC704674	NSP5	21	597	49		GGCUUUU	UGUGACC
			NSP6		279
MpR12	1	LC638698	VP1	18	3264	17		GGCUAUU	UAUGACC
	2	LC638699	VP2	17	2676	29		GGCUAUA	UGUGACC
	3	LC638700	VP3	49	2517	34		GGCUAUU	UGUGACC
	4	LC638701	VP4	9	2328	21		GGCUAUA	UGUGACC
	5	LC638702	NSP1	10	1497	79		GGCUUUU	UGUGACC
	6	LC638703	VP6	23	1194	138		GGCUUUU	UGUGACC
	7	LC638704	NSP3	34	936	95		GGCAUUU	UGUGACC
	8	LC638705	NSP2	46	954	62		GGCUUUU	UAUGACC
	9	LC638706	VP7	47	981	28		GGCUUUA	UGUGACC
	10	LC638707	NSP4	40	558	187		GGCUUUU	UGUGACC
	11	LC638708	NSP5	21	624	59		GGCUUUU	UGUGACC
			NSP6		291

## Sheet: Table S3
Table S3. Primers and probes used in this study
Assay	Target strain	Name	Typea	Sequence (5'-3')	Reference
RT-PCR	16-06, 16-27, 18-12	VP1 p39-like-F2	F	TAGTCACATGGGCAAACTCTGCAA	this study
		VP1 p39-like-R2	R	AACCCAACATGAAAGGACCACGA
	MpR12	RotaA-MpR-F	F	CGCTGCTCTTGACCAACTTA	this study
		RotaA-MpR-R	R	CCTAGTTACGTCTCCGTAGGATAG
qRT-PCR	SA11	SA11_F	F	TAACGCACCAGCCAATATACA	this study
		SA11_R	R	CGCGTCTGGTAGAAGAGTTATC
		SA11_P	P	FAM-AGCATATTGTGCCACTCCGAAGAGT-BHQ
	16-06	16-06_F	F	AGAAATTCAGGTTGCAGGATTTG	this study
		16-06_R	R	TATTAACGCTCCGGCCAACACACA
		16-06_P	P	FAM - GCAGTCGTTAGAACTCGTCTTAG - BHQ
	MpR12	MpR12_F	F	CAAAGTAGGAGGCAACGTACA	this study
		MpR12_R	R	TTGAACAGATCGCAACCGCAACAC
		MpR12_P	P	FAM - GTAAGCCACATGGTACCCATTA - BHQ
nested RT-PCR	16-06, 16-27, 18-12, MpR12	ZMB-RVA-VP7-170F	F	AATYTACCRATAACAGGYTCAATGG	this study
		ZMB-RVA-VP7-861R	R	TTGCCACCATTTYTTCCAGTTC
		ZMB-RVA-VP7-254F	F	ATCCAACRGAAGCTAARACYGA
		ZMB-RVA-VP7-778R	R	CGGCACCWCCYACTTGWATTAC
RT-PCR	General	VP6screen-F	F	GACGGVGCRACTACATGGT	Gómara et al.
		VP6screen-R	R	GTCCAATTCATNCCTGGTG
RACE	16-06	16-06_VP1_5'RACE	GSP	GATTACGCCAAGCTTCTGTTATATCCGCAACCAGCGCTTG	this study
		16-06_VP2_5'RACE	GSP	GATTACGCCAAGCTTCGTCTGTTTTTTCGCTTGCTCCG
		16-06_VP3_5'RACE	GSP	GATTACGCCAAGCTTGTCCTTGCGTCATAATACCATTACAGCC
		16-06_VP4_5'RACE	GSP	GATTACGCCAAGCTTGCTCCACCGATGTGACGTTTGG
		16-06_NSP1_5'RACE	GSP	GATTACGCCAAGCTTCAGTCTGCTGTATGTAAACATTCTGCGC
		16-06_VP6_5'RACE	GSP	GATTACGCCAAGCTTCAATTCCGTTGCGCTGAGACTCTC
		16-06_NSP3_5'RACE	GSP	GATTACGCCAAGCTTCTTTCCGGGCACCCTTTTGACA
		16-06_NSP2_5'RACE	GSP	GATTACGCCAAGCTTGCTTCGCAAACTAATGAAGCCACC
		16-06_VP7_5'RACE	GSP	GATTACGCCAAGCTTGAGCCAGTTGGCCAACCTTTTGTC
		16-06_NSP4_5'RACE	GSP	GATTACGCCAAGCTTCCTGTCCATTTGCTGTTCCATCAC
		16-06_NSP5_5'RACE	GSP	GATTACGCCAAGCTTCGACTTGATCACATCCAACGCTG
		16-06_VP1_3'RACE	GSP	GATTACGCCAAGCTTCACTTGGAGTGCCTAAGATCGACGC
		16-06_VP2_3'RACE	GSP	GATTACGCCAAGCTTGTTGGAGCTTTGCCCTTCAATACG
		16-06_VP3_3'RACE	GSP	GATTACGCCAAGCTTCAGACAACATGGTACCTGATGTGGTTG
		16-06_VP4_3'RACE	GSP	GATTACGCCAAGCTTCAAGCACCACAGGTGTGTACCGA
		16-06_NSP1_3'RACE	GSP	GATTACGCCAAGCTTGAACGCGTCTGTTAGCCAAGAACATC
		16-06_VP6_3'RACE	GSP	GATTACGCCAAGCTTTCCTTCCAGCTTATGCGTCCACC
		16-06_NSP3_3'RACE	GSP	GATTACGCCAAGCTTGCTCGGAAAGTAAATGAGACCGTGC
		16-06_NSP2_3'RACE	GSP	GATTACGCCAAGCTTGCTGCAATCACGCATGGTAAAGG
		16-06_VP7_3'RACE	GSP	GATTACGCCAAGCTTGCGACATTTGAAGAAGTAGCAACCG
		16-06_NSP4_3'RACE	GSP	GATTACGCCAAGCTTGTTCCAACAGCAAAAATGGCGTTC
		16-06_NSP5_3'RACE	GSP	GATTACGCCAAGCTTATGCAGATGCTGGTGTATCTATGGACTC
	MpR12	MpR12_VP1_5'RACE	GSP	GATTACGCCAAGCTTGGATTCAGTGAACAGATCTCGAGTCAGC	this study
		MpR12_VP2_5'RACE	GSP	GATTACGCCAAGCTTTTGGTAGCTGCTTTGGTTCGAATATTC
		MpR12_VP3_5'RACE	GSP	GATTACGCCAAGCTTGTAGACAAGTCTCCATCCAGGAAGCATG
		MpR12_VP4_5'RACE	GSP	GATTACGCCAAGCTTTGCGGATAAATTCGGTTCCAGTAGTACTG
		MpR12_NSP1_5'RACE	GSP	GATTACGCCAAGCTTCTGACAAGGTAATTGGCAAGAGTAGCTG
		MpR12_VP6_5'RACE	GSP	GATTACGCCAAGCTTTTACGTAACGCATCGGACTGAGGC
		MpR12_NSP3_5'RACE	GSP	GATTACGCCAAGCTTCCCGCATCTTCTGATCAATTCCC
		MpR12_NSP2_5'RACE	GSP	GATTACGCCAAGCTTGATTGTTACGTGAACGCAGCACAAG
		MpR12_VP7_5'RACE	GSP	GATTACGCCAAGCTTGAGAAAGTGTATCTGTCCACGTTGCGTC
		MpR12_NSP4_5'RACE	GSP	GATTACGCCAAGCTTTTCTGTCTGTTTCTCTCTCAAATTCCCC
		MpR12_NSP5_5'RACE	GSP	GATTACGCCAAGCTTGGAGTTCTCTCCAGAACGTGAATCCG
		MpR12_VP1_3'RACE	GSP	GATTACGCCAAGCTTCTTTGGGTGTCCCACAAATAGATGCTG
		MpR12_VP2_3'RACE	GSP	GATTACGCCAAGCTTGGCGCATTGCCATTTATTACCG
		MpR12_VP3_3'RACE	GSP	GATTACGCCAAGCTTCCACATTTGACATTGGGAGTGTTGTAC
		MpR12_VP4_3'RACE	GSP	GATTACGCCAAGCTTCCGGATATCGTTACTGAGGCTTCGG
		MpR12_NSP1_3'RACE	GSP	GATTACGCCAAGCTTGATCCGCAATTAGTTCAGGGTGTG
		MpR12_VP6_3'RACE	GSP	GATTACGCCAAGCTTCATGCAGTCGTTGGCGTCACTC
		MpR12_NSP3_3'RACE	GSP	GATTACGCCAAGCTTGGATTGCTGCTGCATGCTCATC
		MpR12_NSP2_3'RACE	GSP	GATTACGCCAAGCTTCAACTGATGCCAATCACCGATCC
		MpR12_VP7_3'RACE	GSP	GATTACGCCAAGCTTCACATTCGAAGAGGTTGCTACTGCTG
		MpR12_NSP4_3'RACE	GSP	GATTACGCCAAGCTTCGGATCACGCACCACTAGCTATACTTG
		MpR12_NSP5_3'RACE	GSP	GATTACGCCAAGCTTCGTTTCGATGGATGCATCAACG
aF; forward primer, R; reverse primer, P; probe, GSP; gene specific primer

## Sheet: Table S4
Table S4. Accession Numbers of RVA reference strain in phylogenetic tree
Strain	1		2		3		4		5		6		7		8		9		10		11
	GT	Accession no.	GT	Accession no.	GT	Accession no.	GT	Accession no.	GT	Accession no.	GT	Accession no.	GT	Accession no.	GT	Accession no.	GT	Accession no.	GT	Accession no.	GT	Accession no.
RVA/Alpaca-tc/PER/SA44/2014/G3P[40]	-	-	-	-	-	-	P40	KT935478	-	-	-	-	-	-		-		-		-		-
RVA/Alpaca-wt/PER/356/2010/G3P[14]	-	-	-	-	-	-	-	-	A17	KT878998	-	-	-	-		-		-		-		-
RVA/Alpaca-wt/PER/Alp11B/2010/G35P[50]	-	-	-	-	-	-	P50	KY971955	-	-	-	-	-	-		-	G35	KY971977		-		-
RVA/Bat-tc/CHN/MSLH14/2012/G3P[3]		KC960619		KC960620		KC960621		KC960622		KC960625		KC960623		KC960627		KC960626		KC960624		KC960628		KC960629
RVA/Bat-tc/CHN/MYAS33/2013/G3P[10]		KJ020891		KJ020892		KJ020893		KF649187		KJ020887		KJ020894		KJ020889		KJ020888		KF649188		KJ020890		KF649186
RVA/Bat-wt/BGR/BB89-15/2008/G3P[3]		MN433617		MN433618		MN433619		MN433620		MN433623		MN433621		MN433625		MN433624		MN433622		MN433626		MN433627
RVA/Bat-wt/BGR/BR89-60/2008/G3P[3]	-	-		MN539285		MN539286	-	-		MN539290		MN539288		MN539292		MN539291		MN539289		MN539293		MN539294
RVA/Bat-wt/BRA/3081/2013G20P[x]	-	-	-	-	-	-	-	-	-	-	-	-		KR106164		-		KR106163		-		KR106165
RVA/Bat-wt/BRA/4754/2013/GxP[x]	-	-	-	-	-	-	-	-	-	-	-	-		KR106158		-		KR106162		KR106159		KR106160
RVA/Bat-wt/CHN/BSTM70/2015/G3P[3]		KX814924		KX814925		KX814926		KX814922	A29	KX814927		KX814923		KX814929		KX814928		KX814921		KX814930		KX814931
RVA/Bat-wt/CHN/GLRL1/2005/G33P[48]	R19	KX814935	C18	KX814936	M18	KX814937	P48	KX814933	-	-	I25	KX814934	T20	KX814939	N19	KX814938	G33	KX814932	E25	KX814940	H20	KX814941
RVA/Bat-wt/CHN/LZHP2/2015/G3P[3]		KX814945		KX814946		KX814947		KX814943		KX814948		KX814944		KX814950		KX814949		KX814942		KX814951		KX814952
RVA/Bat-wt/CHN/YSSK5/2015/G3P[3]	R20	KX814956		KX814957		KX814958		KX814954		KX814959		KX814955		KX814961		KX814960		KX814953		KX814962		KX814963
RVA/Bat-wt/CMR/BatLi08/2014/G31P[42]		KX268765		KX268766		KX268767		KX268768		KX268771		KX268769		KX268773		KX268772	G31	KX268770		KX268774		KX268775
RVA/Bat-wt/CMR/BatLi09/2014/G30P[42]	R15	KX268754	C15	KX268755		KX268756	P42	KX268757	A25	KX268760	I22	KX268758	T17	KX268762	N15	KX268761	G30	KX268759	E22	KX268763	H17	KX268764
RVA/Bat-wt/CMR/BatLi10/2014/G30P[42]		KX268743		KX268744	M14	KX268745		KX268746		KX268749		KX268747		KX268751		KX268750		KX268748		KX268752		KX268753
RVA/Bat-wt/CMR/BatLy03/2014/G25P[43]	R16	KX268776		KX268777	M15	KX268778	P43	KX268779	A26	KX268782		KX268780		KX268784		KX268783		KX268781	E23	KX268785		KX268786
RVA/Bat-wt/CMR/BatLy17/2014/G30P[47]		KX268787	-	-		KX268789	P47	KX268790		KX268793		KX268791		KX268795		KX268794		KX268792		KX268796		KX268797
RVA/Bat-wt/CRC/KCR10-93/2010/G20P[47]		MN551598		MN551599		MN551600		MN551601	A32	MN551604		MN551602	T23	MN551606		MN551605		MN551603		MN551607		MN551608
RVA/Bat-wt/GAB/GKS-897/2009/G3P[3]		MN528116		MN528117		MN528118		MN528119		MN528122		MN528120		MN528124		MN528123		MN528121		MN528125		MN528126
RVA/Bat-wt/GAB/GKS-912/2009/G3P[3-2]		MN477236		MN477237		MN477238		MN477239		MN477242		MN477240		MN477244		MN477243		MN477241		MN477245		MN477246
RVA/Bat-wt/GAB/GKS-926/2009/G3P[3-2]		MN528101		MN528102		MN528103		MN528104		MN528108		MN528106		MN528111		MN528109		MN528107		MN528113		MN528115
RVA/Bat-wt/GAB/GKS-926/2009/G3P[3-2]	-	-	-	-	-	-		MN528105	-	-		MN528079		MN528112		MN528110		-		MN528114		-
RVA/Bat-wt/GAB/GKS-929/2009/G3P[2]		MN528075		MN528076		MN528077		MN528078	A36	MN528081	I30	MN528079		MN528083	N23	MN528082		MN528080	E28	MN528084		MN528085
RVA/Bat-wt/GAB/GKS-934/2009/G3P[3-2]		MN528086		MN528087		MN528088		MN528090		MN528095		MN528092		MN528097		MN528096		MN528093		MN528099		MN528100
RVA/Bat-wt/GAB/GKS-934/2009/G3P[3-2]	-	-	-	-	-	-		MN528091	-	-	-	-		MN528098		-		MN528094		-		-
RVA/Bat-wt/GAB/GKS-941/2009/G3P[3]		MN551587		MN551588		MN551589		MN551590		MN551593		MN551591		MN551595		MN551594		MN551592		MN551596		MN551597
RVA/Bat-wt/GAB/GKS-954/2009/G3P[3]		MN477225		MN477226		MN477227		MN477228		MN477231		MN477229		MN477233		MN477232		MN477230		MN477234		MN477235
RVA/Bat-wt/GHA/K212/2009/G30P[47]		MN567261		MN567262		MN567263		MN567265		MN567268		MN567266		MN567270		MN567269		MN567267		MN567271		MN567272
RVA/Bat-wt/KEN/322/Kwale/2015/G3P[10]		MH285826		MH285827		MH285828		MH285829		MH285830		MH285831		MH285832		MH285833		MH285834		MH285835		MH285836
RVA/Bat-wt/KEN/BATp39/2015/G36P[51]	R22	MH285837	C20	MH285838	M20	MH285839	P51	MH285840	A31	MH285841		MH285842	T22	MH285843	N22	MH285844	G36	MH285845		MH285846	H22	MH285847
RVA/Bat-wt/KEN/KE4852/07/2007/G25P[6]	-	-	C8	GU983673	-	-	-	-	-	-	I15	GU983675	T11	GU983678	N8	GU983677	G25	GU983676		GU983679	H10	GU983680
RVA/Bat-wt/SAU/KSA402/2012/G25/P[43]		KX420939		KX420940		KX420941		KX420942		KX420943		KX420944		KX420947		KX420945		KX420946		KX420949		KX420948
RVA/Bat-wt/ZMB/LUS12-14/2012/G3P[3]		LC158119		LC158120		LC158121		LC158117		LC158122		LC158118		LC158124		LC158123		LC158116		LC158125		LC158126
RVA/Bat-wt/ZMB/ZFB14-126/2014/GxP[x]	-	-	-	-	-	-	-	-	-	-		LC277165		LC277163	N21	LC277162		-	E27	LC277164		-
RVA/Bat-wt/ZMB/ZFB14-135/2014/G31P[x]		LC277168	-	-	-	-	-	-	-	-		LC277169		LC277167		-		LC277170		-		-
RVA/Bat-wt/ZMB/ZFB14-52/2014/G31P[x]	-	-	-	-	-	-	-	-	-	-		LC277160		LC277159		-		LC277161		-		-
RVA/Camel-wt/KUW/21s/2010/G10P[15]	-	-	-	-	-	-	-	-	-	-	-	-	-	-		-		-	E15	JX968472		-
RVA/Camel-wt/SDN/MRC-DPRU447/2002/G8P[11]	-	-	-	-	-	-	-	-	A18	KC257086	-	-	-	-		-		-		-		-
RVA/Chicken-tc/DEU/06V0661/2006/G19P[31]	-	-	-	-	-	-	P31	EU486962	-	-	-	-	-	-		-		-		-		-
RVA/Chiken-tc/DEU/02V0002G3/2002/G19P[30]	R6	FJ169853	C6	FJ169854	M7	FJ169855	P30	FJ169856	A16	FJ169857	I11	DQ096805	T8	FJ169859	N6	FJ169860	G19	FJ169861	E10	FJ169862	H8	FJ169863
RVA/CommonGull-wt/JPN/Ho374/2013/G28P[39]	R14	LC088218	C14	LC088219	M13	LC088220	P39	LC088221	A24	LC088224	I21	LC088222	T16	LC088226	N14	LC088225	G28	LC088223	E21	LC088227	H16	LC088228
RVA/Cow-lab/GBR/PP-1/1976/G3P[7]	-	-	-	-	-	-	-	-	-	-	-	-	-	-					E8	AF427521		-
RVA/Cow-tc/FRA/RF/1982/G6P[1]	-	-	-	-	-	-	P1	U65924	-	-	-	-	-	-			G6	X65940				-
RVA/Cow-tc/GBR/UK/1973/G6P7[5]	-	-	-	-	-	-	P5	M22306	-	-	-	-	T7	K02170								-
RVA/Cow-tc/IND/Hg18/1995/G15P[21]	-	-	-	-	-	-	P21	AF237665	-	-	-	-	-	-								-
RVA/Cow-tc/JPN/Dai-10/2007/G24P[33]	-	-	-	-	-	-	P33	AB513836	-	-	-	-	-	-			G24	AB513837				-
RVA/Cow-tc/THA/A5-13/xxxx/G8P[1]	-	-	-	-	-	-	-	-	A14	D38148	-	-	-	-								-
RVA/Cow-tc/USA/WC3/1981/G6P[5]	-	-	-	-	-	-	-	-	-	-	-	-	T6	EF990701								-
RVA/Cow-wt/ARG/B383/1998/G15P[11]	-	-	-	-	-	-	-	-	A13	FJ347117	-	-	-	-			G15	FJ347116				-
RVA/Cow-wt/JPN/AzuK-1/2006/G21P[29]	-	-	-	-	-	-	P29	AB454420	-	-	-	-	T9	AB513838			G21	AB454421				-
RVA/Dog-tc/AUS/K9/1981/G3P[3]	-	-	-	-	-	-	P3	D14725	-	-	-	-	-	-								-
RVA/Fox-wt/ITA/288356/2011/G18P[17]	-	-	-	-	-	-	-	-	-	-	-	-	-	-					E19	KT873806		-
RVA/Guanaco-wt/ARG/Chubut/1999/G8P[14]	R5	FJ347100	-	-	-	-	-	-	-	-	-	-	-	-								-
RVA/Horse-tc/GBR/L338/1991/G13P[18]	R9	JF712555	C9	JF712556	M6	JF712557	P18	JF712558	A6	JF712561	I6	JF712559	T12	JF712563	N9	JF712562	G13	JF712560	E14	JF712564	H11	JF712565
RVA/Horse-wt/ARG/E30/1993/G3P[12]	-	-	-	-	-	-	P12	JF712569	A10	JF712572	-	-	-	-					E12	JF712575	H7	JF712576
RVA/Horse-wt/ARG/E403/2006/G14P[12]	-	-	-	-	-	-	-	-	-	-	-	-	-	-			G14	JF712582				-
RVA/Human-tc/GBR/A64/1987/G10P11[14]	-	-	-	-	-	-	P14	EF672563	-	-	-	-	-	-			G10	A01321				-
RVA/Human-tc/GBR/ST3/1975/G4P2A[6]	-	-	-	-	-	-	P6	L33895	-	-	-	-	-	-			G4	X13603				-
RVA/Human-tc/IND/116E/1985/G9P[11]	-	-	-	-	-	-	P11	L07934	-	-	-	-	-	-								-
RVA/Human-tc/IND/69M/1980/G8P4[10]	-	-	-	-	-	-	P10	M60600	-	-	-	-	-	-			G8	EF672560				-
RVA/Human-tc/ITA/PA260-97/1997/G3P[3]	-	-	-	-	-	-	-	-	A15	HQ661118	-	-	-	-								-
RVA/Human-tc/JPN/AU-1/1982/G3P3[9]	R3	DQ490533	C3	DQ490536	M3	DQ490537	P9	D10970	A3	D45244	I3	DQ490538	T3	DQ490535	N3	DQ490534	G3	D86271	E3	D89873	H3	AB008656
RVA/Human-tc/KEN/B10/1987/G3P[2]	R8	HM627553		HM627554		HM627555		HM627556		HM627559	I16	HM627557		HM627561		HM627560		HM627558	E13	HM627562		HM627563
RVA/Human-tc/PHL/L26/1987/G12P[4]	-	-	-	-	-	-	-	-	-	-	-	-	-	-			G12	M58290				-
RVA/Human-tc/THA/T152/1998/G12P[9]	-	-	-	-	-	-	-	-	A12	AB097459	-	-	-	-							H6	DQ146706
RVA/Human-tc/USA/DS-1/1976/G2P1B[4]	R2	DQ870505	C2	DQ870506	M2	AY277914	P4	AJ540227	A2	L18945	I2	DQ870507	T2	EF136660	N2	L04529	G2	AB118023	E2	AF174305	H2	M33608
RVA/Human-tc/USA/Wa/1974/G1P1A[8]	R1	DQ490539	C1	X14942	M1	AY267335	P8	L34161	A1	L18943	I1	K02086	T1	X81434	N1	L04534	G1	K02033	E1	K02032	H1	AF306494
RVA/Human-tc/USA/WI61/1983/G9P1A[8]	-	-	-	-	-	-	-	-	-	-	-	-	-	-			G9	AB180969				-
RVA/Human-wt/BEL/B10925/1997/G6P[14]		EF554115	-	-	-	-	-	-	-	-	-	-	-	-								-
RVA/Human-wt/BEL/B4106/2000/G3P[14]	-	-	-	-	-	-	-	-	A9	AY740735	-	-	-	-					E5	AY740732		-
RVA/Human-wt/BEL/BEF06018/2014/G29P[41]	-	-	-	-	-	-	P41	KU128895	-	-	-	-	-	-			G29	KU128897				-
RVA/Human-wt/BGD/Dhaka6/2001/G11P[25]	-	-	-	-	-	-	P25	GU199520	-	-	-	-	-	-								-
RVA/Human-wt/BGD/N26/2002/G12P[6]	-	-	-	-	-	-	-	-	-	-	-	-	-	-					E6	DQ146691		-
RVA/Human-wt/BRA/QUI-35-F5/2010/G3P[9]	-	-	-	-	-	-	-	-	A19	KF185099	I18	KF185107	-	-								-
RVA/Human-wt/ECU/Ecu534/2006/G20P[28]	-	-	-	-	-	-	P28	EU805773	-	-	I13	EU805774	-	-			G20	EU805775				-
RVA/Human-wt/HUN/Hun5/1997/G6P[14]	-	-	-	-	-	-	-	-	A11	EF554110	-	-	-	-								-
RVA/Human-wt/IND/HP140/1987/G6P[13]	-	-	-	-	-	-	P13	DQ003291	-	-	-	-	-	-								-
RVA/Human-wt/IND/RMC321/1990/G9P[19]	-	-	-	-	-	-	P19	AF523677	-	-	-	-	-	-								-
RVA/Human-wt/ITA/ME848/12/2012/G12P[9]	R12	KR632623	C12	KR632624	M11	KR632625	-	-	-	-	-	-	-	-	N12	KR632627						-
RVA/Human-wt/NPL/KTM368/2004/G11P[25]	-	-	-	-	-	-	-	-	-	-	I12	GU199496	-	-								-
RVA/Human-wt/SUR/2014735512/2013/G20P[28]	R13	KX257410	C13	KX257409	M12	KX257408	-	-	A23	KX257415	-	-	T15	KX257413	N13	KX257414			E20	KX257412	H15	KX257411
RVA/Human-wt/THA/CMH222/2001/G3P[3]	-	-	-	-	-	-	-	-	-	-	I8	DQ288659	-	-								-
RVA/JungleCrow-wt/JPN/JC-105/2019/G40P[56]	-	-	-	-	-	-	P56	LC634425	-	-	-	-	-	-								-
RVA/Mouse-tc/CHN/SCLS-M/2018/G3P[13]		MK606439		MK606440		MK606441		MK606442		MK606445		MK606443		MK606447		MK606446		MK606444		MK606448		MK606449
RVA/Mouse-tc/USA/EB-Po/1982/G16P[16]		JF309297		JF309298		JF309299		JF309300		JF309303		JF309301		JF309305		JF309304		JF309302		JF309306		JF309307
RVA/Mouse-tc/USA/EC/xxxx/GxP[x]	-	-	-	-	-	-		U08421	-	-	-	-	-	-				U08422		U96337		-
RVA/Mouse-tc/USA/EDIM/xxxx/G16P[16]		MT276817		MT276818		MT276819		MT276815		MT276820		MT276816		MT276822		MT276821		MT276814		MT276823		MT276824
RVA/Mouse-tc/USA/EHP/1981/G16P[20]	-	-	-	-	-	-	P20	U08424		U08423	-	-	-	-				U08425		U96336		-
RVA/Mouse-tc/USA/EL/xxxx/GxP[x]	-	-	-	-	-	-		U08426	-	-	-	-	-	-				U08427				-
RVA/Mouse-tc/USA/EMcN/xxxx/GxP[x]	-	-	-	-	-	-		AY267006	-	-		AY267007	-	-				AY267008				-
RVA/Mouse-tc/USA/ETD_822/2007/G16P[16]	R7	GQ479947	C7	GQ479948	M8	GQ479949	P16	GQ479950	A7	GQ479951	I7	GQ479952	T10	GQ479953	N7	GQ479954	G16	GQ479955	E7	GQ479956	H9	GQ479957
RVA/Mouse-tc/USA/EW/xxxx/GxP[x]	-	-	-	-	-	-		U08429		U08428		U36474	-	-				U08430		U96335		-
RVA/Mouse-tc/USA/Stanford/EB/1995/G16P[16]		HQ540507		HQ540508	-	-	-	-	-	-	-	-	-	-								-
RVA/Mouse-tc/USA/Stanford/EC/1996/G16P[16]		HQ540509		HQ540510	-	-	-	-	-	-	-	-	-	-								-
RVA/Mouse-wt/CHN/LQ269/2013/G3P[x]		KU243539		KU243575		KU243603		KU243624		KU243400	-	-		KU243449		KU243429		KU243683		KU243483		KU243512
RVA/Mouse-wt/CHN/LQ285/2013/G3P[x]	-	-	-	-	-	-	-	-		KU243401	-	-	-	-								-
RVA/Mouse-wt/CHN/LQ315/2013/G3P[x]	-	-	-	-		KU243602	-	-		KU243399		KU243660		KU243448		KU243415		KU243685		KU243486		KU243515
RVA/Mouse-wt/CHN/LQ321/2013/G3P[x]	-	-		KU243576	-	-		KU243623		KU243402		KU243662		KU243450		KU243413		KU243686		KU243485		KU243514
RVA/Mouse-wt/CHN/LQ6/2013/G3P[x]		KU243541		KU243578		KU243579		KU243626		KU243398		KU243657		KU243447		KU243414		KU243687		KU243482		KU243511
RVA/Mouse-wt/CHN/RA61/2013/G28P[x]		KU243545		KU243567	-	-		KU243629		KU243393		KU243659		KU243458		KU243412		KU243691		KU243478		KU243507
RVA/Mouse-wt/IND/M3/2017/GxP[x]	-	-	-	-	-	-	-	-	-	-	-	-	-	-				MH713785		MH713786		-
RVA/Mouse-wt/USA/NYC/Bronx/poolP1-2/2015/GxP[x]	-	-		MF416393	-	-	-	-	-	-	-	-		MF416398				MF416400		MF416401		MF416402
RVA/Mouse-xx/AUS/MelMuRV/xxxx/G3P[x]	-	-	-	-	-	-	-	-	-	-	-	-	-	-				EF178290				-
RVA/Pheasant-tc/GER/10V0112H5/2010/G23P[37]	-	-	-	-	-	-	P37	JX204814	-	-	-	-	-	-	N10	JX204818						-
RVA/Pheasant-wt/HUN/Phea14246/2008/G23P[x]	-	-	-	-	-	-	-	-	-	-	-	-	-	-			G23	FN393054				-
RVA/Pig-tc/MEX/YM/1983/G11P9[7]	-	-	-	-	-	-	-	-	A8	D38154	I5	X69487	-	-			G11	M23194				-
RVA/Pig-tc/USA/OSU/1976/G5P9[7]	-	-	-	-	-	-	P7	M33516	-	-	-	-	-	-			G5	X04613				-
RVA/Pig-wt/BGD/2014016006/2014/G9P[49]	-	-	-	-	-	-	P49	KY905314	-	-	-	-	-	-								-
RVA/Pig-wt/CAN/CE-M-06-0003/2006/G2P[27]	-	-	-	-	-	-	-	-	-	-	I14	GU183245	-	-								-
RVA/Pig-wt/ESP/F486/2017/G9P[23]	-	-	-	-	-	-	P23	MH238290	-	-	-	-	-	-								-
RVA/Pig-wt/IRL/61-07-Ire/2007/G2P[32]	-	-	-	-	-	-	P32	FJ492835	-	-	-	-	-	-								-
RVA/Pig-wt/ITA//134-04-15/2003/G5P[26]	-	-	-	-	-	-	P26	DQ061053	-	-	-	-	-	-								-
RVA/Pig-wt/ITA/CMP034/2000/G2P[27]	-	-	-	-	-	-	P27	DQ534016	-	-	-	-	-	-					E9	DQ534017		-
RVA/Pig-wt/JPN/FGP51/2009/G4P[34]	-	-	-	-	-	-	P34	AB571047	-	-	-	-	-	-								-
RVA/Pig-wt/JPN/TJ4-1/2010/G26P[x]	-	-	-	-	-	-	-	-	-	-	-	-	-	-			G26	AB605258				-
RVA/Pigeon-tc/JPN/PO-13/1983/G18P[17]	R4	AB009629	C4	AB009630	M4	AB009631	P17	AB009632	A4	AB009633	I4	D16329	T4	AB009626	N4	AB009625	G18	D82979	E4	AB009627	H4	AB009628
RVA/Rabbit-tc/CHN/N51992/G3P[14]	-	-	-	-	-	-	-	-	-	-	I17	JQ423906	-	-								-
RVA/Rabbit-xx/KOR/rab1404/2014/G3P[22]	-	-	-	-	-	-	P22	MK751435	-	-	-	-	-	-								-
RVA/Raccoon-tc/JPN/Rac-311/2011/G34P[17]	R21	LC208545	C19	LC208546	M19	LC208547	-	-	A30	LC208551	I26	LC208549	T21	LC208553	N20	LC208552	G34	LC208550	E26	LC208554	H21	LC208555
RVA/Rat-wt/CHN/LQ285/2013/G3P[x]		KU243540		KU243574		KU243604		KU243625	-	-		KU243661		KU243451		KU243416		KU243684		KU243484		KU243513
RVA/Rat-wt/CHN/RA108/2013/G3P[x]		KU243543		KU243577		KU243600		KU243631		KU243396		KU243655		KU243459		KU243431		KU243689		KU243477		KU243506
RVA/Rat-wt/CHN/RA116/2013/G3P[45]		KU243544		KU243569		KU243601	P45	KU243630		KU243397		KU243656		KU243460		KU243428		KU243690		KU243480		KU243509
RVA/Rat-wt/CHN/WC179/2013/G3P[x]		KU243547		KU243568		KU243599		KU243628		KU243394		KU243654		KU243453		KU243432		KU243693		KU243481		KU243510
RVA/Rat-wt/GER/KS-11-573/2011/G3P[3]	R11	KJ879448	C11	KJ879449	M10	KJ879450		KJ879451	A22	KJ879454	I20	KJ879452	T14	KJ879456		KJ879455		KJ879453	E18	KJ879457	H13	KJ879458
RVA/Rat-wt/ITA/Rat14/2015/G3P[3]	-	-	-	-	-	-	-	-	-	-		KX398366	-	-	N18	KX398370				KX398368		KX398369
RVA/Rhesus-tc/USA/TUCH/2002/G3P[24]	-	-	-	-	-	-	P24	AY596189	-	-	I9	AY594670	-	-								-
RVA/Sheep-tc/CHN/Lamb-NT/xxxx/G10P[15]	-	-	-	-	-	-	P15	FJ031027	-	-	I10	FJ031028	-	-								-
RVA/Shrew-wt/CHN/LW9/2013/G32P[46]	R18	KU243542	C17	KU243571	M17	KU243598	P46	KU243621	A28	KU243377	I24	KU243658	T19	KU243457	N17	KU243430	G32	KU243688	E24	KU243476	H19	KU243505
RVA/Shrew-wt/CHN/WC173/2013/G28P[x]		KU243546		KU243570	-	-		KU243632		KU243395		KU243653		KU243461		KU243411		KU243692		KU243479		KU243508
RVA/Shrew-wt/CHN/WC272/2013/G28P[x]		KU243548		KU243549		KU243582		KU243606		KU243376		KU243637		KU243433		KU243406		KU243694		KU243465		KU243494
RVA/Shrew-wt/GER/KS-11-2281/2011/GxP[x]	R23	MN307986	-	-	-	-	-	-	-	-	I27	MN307990	-	-							H23	MN307985
RVA/Simian-tc/ZAF/SA11-H96/1958/G3P5B[2]		DQ838640	C5	DQ838635	M5	DQ838645	P2	DQ841262	A5	DQ838599		DQ838650	T5	DQ838610	N5	DQ838615		DQ838620		DQ838625	H5	DQ838630
RVA/SugarGlider-tc/JPN/SG385/2012/G27P[36]	R10	AB971760	C10	AB971761	M9	AB971762	P36	AB971763	A20	AB971766	I19	AB971764	T13	AB971768	N11	AB971767	G27	AB621363	E17	AB971769	H12	AB971770
RVA/Turkey-tc/DEU/03V0002E10/2003/G22P[35]	-	-	-	-	-	-	P35	EU486958	-	-	-	-	-	-			G22	EU486973				-
RVA/Turkey-tc/IRL/Ty-1/1979/G17P[38]	-	-	-	-	-	-	P38	LC088110	-	-	-	-	-	-			G17	S58166				-
RVA/Turkey-tc/IRL/Ty-3/1979/G7P[17or35?]	-	-	-	-	-	-	-	-	-	-	-	-	-	-			G7	AB080737	E11	AB065286	H14	LC088124
RVA/VelvetScoter-tc/JPN/RK1/1989/G18P[17]	-	-	-	-	-	-	-	-	A21	LC088102	-	-	-	-								-
RVA/Vicuna-wt/ARG/C75/2010/G8P[14]	-	-	-	-	-	-	-	-	-	-	-	-	-	-					E16	JX070055		-
RVA/Vole-wt/GBR/UKMa1_TT/2014/GxP[x]	-	-	-	-	-	-	-	-	-	-	-	-	-	-		MN626435						-
